# Supplementary material for: Ring-Opening Polymerization of rac-β-Butyrolactone Promoted by New Tetradentate Thioether-Amide Ligand-Type Zinc Complexes
Source: Polymers (Basel). 2023 Nov 9;15(22):4366. doi: 10.3390/polym15224366 (PMC10675234; doi:10.3390/polym15224366)
Supplement: Supplementary file 1 [file polymers-15-04366-s001.zip]

Archive with 1 entries (1 files):
- polymers-2682627-supplementary.pdf
